# Supplementary material for: Expanded-access use of elamipretide in a newborn with Barth syndrome: a case report
Source: Eur Heart J Case Rep. 2025 Jan 22;9(2):ytaf030. doi: 10.1093/ehjcr/ytaf030 (PMC11799937; doi:10.1093/ehjcr/ytaf030)
Supplement: ytaf030_Supplementary_Data [file ytaf030_supplementary_data.zip]

Archive with 3 entries (3 files):
- Echo at birth.mp4
- outpatient echo DOL 73.mp4
- Supplementary captions.docx
